# Supplementary material for: Beef Breeding Systems and Preferences for Breeding Objective Traits
Source: Animals (Basel). 2025 Jul 23;15(15):2175. doi: 10.3390/ani15152175 (PMC12345501; doi:10.3390/ani15152175)
Supplement: Supplementary file 1 [file animals-15-02175-s001.zip]

Archive with 1 entries (1 files):
- animals-3728478-supplementary.pdf
